# Supplementary material for: Inhibition of iron‐induced cofilin activation and inflammation in microglia by a novel cofilin inhibitor
Source: J Neurochem. 2024 Nov 18;169(2):e16260. doi: 10.1111/jnc.16260 (PMC11808637; doi:10.1111/jnc.16260)
Supplement: Supplementary file 1 — Appendix S1. [file JNC-169-0-s001.zip]

Archive with 2 entries (2 files):
- 3_Supplementary JNC revised FS 11-12-24-ZAS.pdf
- SUPPLEMENTARY JNC.pdf
